# Supplementary material for: CancerSubtypeXplore: A Modular Platform for Multiomics Cancer Subtype Prediction and Biomarker Consensus Discovery
Source: Comput Struct Biotechnol J. 2026 Apr 13;35(1):0030. doi: 10.34133/csbj.0030 (PMC13072625; doi:10.34133/csbj.0030)
Supplement: Supplementary 1 — Figs. S1 to S7 Tables S1 to S3 Movie S1 [file csbj.0030.f0030.zip]

Archive with 2 entries (2 files):
- CancerSubtypeXplore_intro.mp4
- Supplementary_Information_0312.pdf
